# Supplementary material for: Participation of the ABC Transporter CDR1 in Azole Resistance of Candida lusitaniae
Source: J Fungi (Basel). 2021 Sep 15;7(9):760. doi: 10.3390/jof7090760 (PMC8467326; doi:10.3390/jof7090760)
Supplement: Supplementary file 1 [file jof-07-00760-s001.zip]

Archive with 2 entries (2 files):
- Fig S1.pdf
- Supplementary Tables.pdf
